# Supplementary material for: Optimizing Sensitivity in a Fluid-Structure Interaction-Based Microfluidic Viscometer: A Multiphysics Simulation Study
Source: Sensors (Basel). 2023 Nov 18;23(22):9265. doi: 10.3390/s23229265 (PMC10675072; doi:10.3390/s23229265)
Supplement: Supplementary file 1 [file sensors-23-09265-s001.zip]

Archive with 1 entries (1 files):
- sensors-2614865-supplementary.pdf
